# Supplementary material for: Anti-Inflammatory Effects of Bisacurone Isolated from Curcuma longa (Ryudai Gold): An In Vivo and In Silico Study
Source: Molecules. 2026 Feb 4;31(3):548. doi: 10.3390/molecules31030548 (PMC12899999; doi:10.3390/molecules31030548)
Supplement: Supplementary file 1 [file molecules-31-00548-s001.zip]

Archive with 1 entries (1 files):
- molecules-4095030-supplementary.pdf
